# Supplementary material for: Association between Ambient Illumination and Cognitive Impairment: A Population-Based Study of Older
Source: Behav Neurol. 2023 Apr 10;2023:4131377. doi: 10.1155/2023/4131377 (PMC10110376; doi:10.1155/2023/4131377)
Supplement: Supplementary materials — Supplemental Figures 1, 2, and 3 and Supplemental Table 1 are the results of sensitivity analysis and smooth curve fitting. [file 4131377.f1.zip]

Archive with 4 entries (4 files):
- 4131377.f1.docx
- 4131377.f2.docx
- 4131377.f3.docx
- 4131377.f4.docx
